# Supplementary material for: Checklist of vascular plant species on inselbergs in the Monumento Natural dos Pontões Capixabas, Espírito Santo State, Brazil
Source: Biodivers Data J. 2024 Jan 9;12:e105688. doi: 10.3897/BDJ.12.e105688 (PMC10793112; doi:10.3897/BDJ.12.e105688)
Supplement: Supplementary material 1 — Checklist of Rupicolous Vascular Plant Species in MONAPC [file bdj-12-e105688-s001.csv]

Lineage	Family	Genus	Epithet	Author	MMA2022	ES2022	Voucher	Herbarium	Code	LifeForm	Substrate	VegetationType	OccurrenceBrazil	Domain	CompleteScientificName	ScientificName	Origin	Endemism
Angiosperms	Bromeliaceae	Aechmea	nudicaulis	(L.) Griseb.	NE	NE	Arantes, F.M. 233	RB	826701	Herb	Epiphyte|Rupicolous	b|d|f|g	AL|BA|ES|MG|PB|PE|PR|RJ|RS|SC|SE|SP	Ce|Ma	Aechmea nudicaulis (L.) Griseb.	Aechmea nudicaulis	Native	No
Angiosperms	Asteraceae	Ageratum	conyzoides	L.	NE	NE	Arantes, F.M. 305	RB	830790	Herb, Subshrub	Rupicolous|Terrestrial	a|h|b|g	AC|AL|AM|AP|BA|CE|DF|ES|GO|MA|MG|MS|MT|PA|PB|PE|PI|PR|RJ|RN|RO|RR|RS|SC|SE|SP|TO	Am|Ca|Ce|Ma|Pm|Pa	Ageratum conyzoides L.	Ageratum conyzoides	Native	No
Angiosperms	Bromeliaceae	Alcantarea	nigripetala	Leme & L.Kollmann	NE	NE	Arantes, F.M. 127	RB	826659	Herb	Rupicolous	g	ES|MG	Ma	Alcantarea nigripetala Leme & L.Kollmann	Alcantarea nigripetala	Native	Yes
Angiosperms	Bromeliaceae	Alcantarea	simplicisticha	Leme & A.P.Fontana	NE	VU	Arantes, F.M. 145	RB	826770	Herb	Rupicolous	g	ES	Ma	Alcantarea simplicisticha Leme & A.P.Fontana	Alcantarea simplicisticha	Native	Yes
Angiosperms	Apocynaceae	Allamanda	laevis	Markgr.	NE	NE	De Paula, L.F.A. 1531	RB	826805	Shrub	Rupicolous|Terrestrial	k|g	BA|ES|MG|RJ	Ca|Ce|Ma	Allamanda laevis Markgr.	Allamanda laevis	Native	No
Monilophytes	Anemiaceae	Anemia	patens	Mickel & Labiak	NE	EN	Arantes, F.M. 220	RB	826691	Herb	Rupicolous		ES	Ma	Anemia patens Mickel & Labiak	Anemia patens	Native	No
Monilophytes	Anemiaceae	Anemia	retroflexa	Brade	NE	VU	Arantes, F.M. 351	RB	830845	Herb	Rupicolous|Terrestrial	f|g	ES|MG|RJ	Ma	Anemia retroflexa Brade	Anemia retroflexa	Native	No
Monilophytes	Anemiaceae	Anemia	tomentosa	(Sav.) Sw.	NE	NE	Arantes, F.M. 281	RB	826725	Herb	Terrestrial	k|i|m|b|g	BA|ES|GO|MA|MG|MT|PB|PE|PI|PR|RJ|RS|SC|SE|SP	Ca|Ce|Ma|Pm	Anemia tomentosa (Sav.) Sw.	Anemia tomentosa	Native	No
Angiosperms	Araceae	Anthurium	marcusianum	Theo�filo, L.Kollmann & Sakur.	NE	NE	Arantes, F.M. 202	RB	826839	Herb	Rupicolous	g	ES	Ma	Anthurium marcusianum Theo�filo, L.Kollmann & Sakur.	Anthurium marcusianum	Native	Yes
Angiosperms	Araceae	Anthurium	microphyllum	(Raf.) G.Don	NE	NE	Arantes, F.M. 249	RB	826709	Herb	Rupicolous	f|g	ES|RJ	Ma	Anthurium microphyllum (Raf.) G.Don	Anthurium microphyllum	Native	Yes
Angiosperms	Araceae	Anthurium	mucuri	E.G.Gon�. & L.F.A.Paula	NE	NE	Arantes, F.M. 323	RB	830829	Herb	Rupicolous	g	BA|ES|MG	Ma	Anthurium mucuri E.G.Gon�. & L.F.A.Paula	Anthurium mucuri	Native	Yes
Angiosperms	Araceae	Anthurium	parasiticum	(Vell.) Stellfeld	NE	NE	Arantes, F.M. 99	RB	826741	Herb	Terrestrial	d|f	ES|MG|RJ|SP	Ma	Anthurium parasiticum (Vell.) Stellfeld	Anthurium parasiticum	Native	No
Angiosperms	Loasaceae	Aosa	parviflora	(Schrad. ex DC.) Weigend	NE	NE	Arantes, F.M. 348	RB	830842	Herb	Terrestrial	a|f|j|g	BA|ES|MG|RJ|SP	Ma	Aosa parviflora (Schrad. ex DC.) Weigend	Aosa parviflora	Native	No
Angiosperms	Aristolochiaceae	Aristolochia	gracilipedunculata	F.Gonz�lez	NE	NE	Forzza, R.C. 7744	RB	598350	Climbing	Terrestrial	a|d|g	BA|ES	Ma	Aristolochia gracilipedunculata F.Gonz�lez	Aristolochia gracilipedunculata	Native	No
Angiosperms	Poaceae	Axonopus	graniticola	P.L. Viana	NE	VU	Arantes, F.M. 393	RB	833430	Herb	Rupicolous|Terrestrial	i|b|g	ES|MG	Ce|Ma	Axonopus graniticola P.L. Viana	Axonopus graniticola	Native	Yes
Angiosperms	Asteraceae	Baccharis	glutinosa	Pers.	NE	NE	Arantes, F.M. 98	RB	826740	Subshrub	Terrestrial	a|i|n|m|b|q|f|e|j|g	BA|MG|MS|MT|PE|PR|RJ|RS|SC|SP	Ca|Ce|Ma|Pm|Pa	Baccharis glutinosa Pers.	Baccharis glutinosa	Native	No
Monilophytes	Blechnaceae	Blechnum	occidentale	L.	NE	NE	Salino, A. 14450	BHCB	132648	Herb	Rupicolous|Terrestrial	a|b|q|d|f|e	AC|AL|AM|BA|CE|DF|ES|GO|MG|MS|MT|PA|PB|PE|PR|RJ|RO|RR|RS|SC|SE|SP	Am|Ce|Ma|Pm|Pa	Blechnum occidentale L.	Blechnum occidentale	Native	No
Angiosperms	Rubiaceae	Bradea	brasiliensis	Standl.	EN	NE	Arantes, F.M. 298	RB	830833	Shrub	Rupicolous	g	RJ	Ma	Bradea brasiliensis Standl.	Bradea brasiliensis	Native	Yes
Angiosperms	Polygalaceae	Bredemeyera	hebeclada	(DC.) J.F.B.Pastore	NE	NE	Brotto, M.L. 3515	MBM	422902	Shrub, Climbing	Terrestrial	h|q|d|j	AL|BA|PE|RN|SE|DF|GO|ES|MG|RJ|SP	Ma	Bredemeyera hebeclada (DC.) J.F.B.Pastore	Bredemeyera hebeclada	Native	No
Angiosperms	Cyperaceae	Bulbostylis	lagoensis	(Boeckeler) Prata & M.G.L�pez	NE	NE	Arantes, F.M. 337	RB	830807	Herb	Rupicolous|Terrestrial	h|b|g	BA|DF|ES|GO|MG|MT|SP|TO	Ca|Ce|Ma	Bulbostylis lagoensis (Boeckeler) Prata & M.G.L�pez	Bulbostylis lagoensis	Native	No
Angiosperms	Cannaceae	Canna	indica	L.	NE	NE	Couto, D.R. 2873	MN	234890	Herb	Terrestrial	a|n|b|d|f|j|o|g	AC|AL|AM|BA|CE|DF|ES|GO|MA|MG|MS|MT|PA|PB|PE|PI|PR|RJ|RN|RS|SC|SE|SP|TO	Am|Ca|Ce|Ma|Pm|Pa	Canna indica L.	Canna indica	Native	No
Angiosperms	Cannaceae	Canna	paniculata	Ruiz & Pav.	NE	NE	Arantes, F.M. 262	RB	826716	Herb	Terrestrial	a|b|d|f|e|j	AL|BA|DF|ES|GO|MG|MS|MT|PB|PR|RJ|RS|SC|SE|SP	Ca|Ce|Ma|Pa	Canna paniculata Ruiz & Pav.	Canna paniculata	Native	No
Angiosperms	Cactaceae	Cereus	fernambucensis	Lem.	NE	NE	Arantes, F.M. 210	RB	826847	Shrub, Subshrub, Succulent	Rupicolous|Terrestrial	j|g	AL|BA|CE|ES|MG|PB|PE|RJ|RN|SE|SP	Ca|Ma	Cereus fernambucensis Lem.	Cereus fernambucensis	Native	No
Angiosperms	Fabaceae	Chamaecrista	flexuosa	(L.) Greene	NE	NE	Arantes, F.M. 239	RB	826728	Subshrub	Terrestrial	a | k | p | i | m | h | b | q | d | f | e | j | o	AC | AM | AL |BA | CE | MA | PB |PE | AC| AM | AP | PA | RO | RR | TO | DF | GO | MS | MT | ES | MG | RJ | SP | PR | RS| SC	Am | Ca | Ce | Ma | Pm | Pa	Chamaecrista flexuosa (L.) Greene	Chamaecrista flexuosa	Native	No
Angiosperms	Fabaceae	Chamaecrista	rotundifolia	(Pers.) Greene	NE	NE	Arantes, F.M. 289	RB	826728	Subshrub	Terrestrial	a|k|b|j	BR-AC|BR-AL|BR-AM|BR-AP|BR-BA|BR-CE|BR-DF|BR-ES|BR-GO|BR-MA|BR-MG|BR-MS|BR-MT|BR-PA|BR-PB|BR-PE|BR-PI|BR-PR|BR-RJ|BR-RN|BR-RO|BR-RR|BR-RS|BR-SC|BR-SE|BR-SP|BR-TO	Am|Ca|Ce|Ma|Pm|Pa	Chamaecrista rotundifolia (Pers.) Greene	Chamaecrista rotundifolia	Native	No
Angiosperms	Gentianaceae	Chelonanthus	purpurascens	(Aubl.) Struwe et al.	NE	NE	Brotto, M.L. 3492	MBM	422879	Herb, Subshrub	Terrestrial	p|h|b|q|r|s|o|g	AC|AL|AM|AP|BA|ES|GO|MA|MG|MT|PA|PB|PE|PR|RJ|RN|RO|RR|SE|SP	Am|Ca|Ce|Ma	Chelonanthus purpurascens (Aubl.) Struwe et al.	Chelonanthus purpurascens	Native	No
Angiosperms	Clusiaceae	Clusia	spiritu-sanctensis	G.Mariz & B.Weinberg	NE	NE	Arantes, F.M. 390	RB	833427	Shrub , Tree	Hemiepiphyte| Terrestrial	f|g | j	ES | RJ	Ma	Clusia spiritu-sanctensis G.Mariz & B.Weinberg	Clusia spiritu-sanctensis	Native	No
Angiosperms	Euphorbiaceae	Cnidoscolus	hamosus	Pohl	CR	NE	Arantes, F.M. 200	RB	826838	Shrub, Tree	Terrestrial	k|g	ES|MG	Ca|Ma	Cnidoscolus hamosus Pohl	Cnidoscolus hamosus	Native	No
Angiosperms	Euphorbiaceae	Cnidoscolus	urentissimus	Fern.Casas	NE	NE	Arantes, F.M. 148	RB	826771	Shrub	Terrestrial	g	ES|MG	Ma	Cnidoscolus urentissimus Fern.Casas	Cnidoscolus urentissimus	Native	No
Angiosperms	Cactaceae	Coleocephalocereus	fluminensis	(Miq.) Backeb.	NE	NE	Arantes, F.M. 94	RB	826736	Shrub	Rupicolous	g	ES|MG|RJ|SP	Ma	Coleocephalocereus fluminensis (Miq.) Backeb.	Coleocephalocereus fluminensis	Native	No
Angiosperms	Asteraceae	Cololobus	sp.nov.		NE	NE	Arantes, F.M. 103	RB	826648	Shrub	Rupicolous	g	ES	Ma	Cololobus sp.nov.	Cololobus sp.nov.	Native	Yes
Angiosperms	Asteraceae	Cololobus	argenteus	M.Monge & Semir	NE	EN	Arantes, F.M. 326	RB	830838	Subshrub	Rupicolous	g	ES	Ma	Cololobus argenteus M.Monge & Semir	Cololobus argenteus	Native	Yes
Angiosperms	Asteraceae	Cololobus	longiangustatus	( G.M.Barroso ) H.Rob.	NE	NE	De Paula, L.F.A. 1539	RB	826812	Subshrub	Terrestrial	f|g	ES | RJ	Ma	Cololobus longiangustatus ( G.M.Barroso ) H.Rob.	Cololobus longiangustatus	Native	Yes
Angiosperms	Cyperaceae	Cyperus	pohlii	(Nees) Steud.	NE	NE	Arantes, F.M. 195	RB	826835	Herb	Aquatic|Terrestrial	a|h|t|g	AL|BA|DF|ES|GO|MG|MT|PB|PE|PR|RJ|RN|RS|SC|SE|SP	Ca|Ce|Ma|Pm|Pa	Cyperus pohlii (Nees) Steud.	Cyperus pohlii	Native	Yes
Angiosperms	Asteraceae	Cyrtocymura	scorpioides	(Lam.) H.Rob.	NE	NE	Arantes, F.M. 118	RB	826656	Subshrub	Terrestrial	a|i|m|h|b|d|f|e|j|g	AL|AM|BA|CE|DF|ES|GO|MA|MG|MS|MT|PA|PB|PE|PI|PR|RJ|RN|RS|SC|SE|SP|TO	Am|Ca|Ce|Ma|Pm|Pa	Cyrtocymura scorpioides (Lam.) H.Rob.	Cyrtocymura scorpioides	Native	Yes
Angiosperms	Orchidaceae	Cyrtopodium	glutiniferum	Raddi	NE	NE	Arantes, F.M. 150	RB	826773	Herb	Rupicolous|Terrestrial	c|d|g	BA|ES|MG|RJ	Ma	Cyrtopodium glutiniferum Raddi	Cyrtopodium glutiniferum	Native	No
Angiosperms	Dilleniaceae	Davilla	hirsuticarpa	Fraga & Aymard	NE	VU	Arantes, F.M. 218	RB	826853	Climbing, Subshrub	Terrestrial	d|g	BA|ES|RJ	Ma	Davilla hirsuticarpa Fraga & Aymard	Davilla hirsuticarpa	Native	No
Angiosperms	Dioscoreaceae	Dioscorea	campestris	Griseb.	NE	NE	Arantes, F.M. 269	RB	826718	Climbing	Rupicolous|Terrestrial	k|m|b|q|d|f|j|g	PA|AL|BA|CE|PA|PE|PI|RN|SE|DF|GO|MS|MS|ES|MG|RJ|SP|PR|RS|SC	Ma|Ca|Ce|Pm	Dioscorea campestris Griseb.	Dioscorea campestris	Native	No
Angiosperms	Dioscoreaceae	Dioscorea	ovata	Vell.	NE	NE	Brotto, M.L. 3507	MBM	422894	Climbing	Rupicolous|Terrestrial	k|b|f|g	AL|BA|CE|PA|PE|PI|RN|SE|DF|GO|ES|MG|RJ|SP|PA|RS|SC	Ca|Ce|Ma	Dioscorea ovata Vell.	Dioscorea ovata	Native	No
Angiosperms	Dioscoreaceae	Dioscorea	sincorensis	R.Knuth	NE	DD	Arantes, F.M. 422	RB	833458	Climbing	Terrestrial	h|b|c|g	AL|BA|DF|ES|GO|MG|MS|PE	Ca|Ce	Dioscorea sincorensis R.Knuth	Dioscorea sincorensis	Native	No
Monilophytes	Pteridaceae	Doryopteris	collina	(Raddi) J.Sm.	NE	NE	Arantes, F.M. 334	RB	830839	Herb	Rupicolous|Terrestrial	i|h|s|f|g	AM|BA|CE|DF|ES|GO|MG|MT|PA|PB|PE|PR|RJ|RR|RS|SC|SP|TO	Am|Ca|Ce|Ma	Doryopteris collina (Raddi) J.Sm.	Doryopteris collina	Native	No
Angiosperms	Bromeliaceae	Dyckia	bracteata	(Wittm.) Mez	NE	EN	Arantes, F.M. 158	RB	826781	Herb, Succulent	Rupicolous|Terrestrial	i|h|g	ES|MG	Ce|Ma	Dyckia bracteata (Wittm.) Mez	Dyckia bracteata	Native	No
Angiosperms	Bromeliaceae	Dyckia	caudata	(L.B.Sm.) Forzza	NE	VU	Arantes, F.M. 246	RB	826862	Herb	Rupicolous	g	ES|MG	Ma	Dyckia caudata (L.B.Sm.)Forzza	Dyckia caudata	Native	No
Angiosperms	Bromeliaceae	Dyckia	horrida	(L.B.Sm.) Forzza	EN	VU	Arantes, F.M. 275	RB	826879	Herb	Rupicolous	g	BA|ES|MG|RJ	Ma	Dyckia horrida (L.B.Sm.) Forzza	Dyckia horrida	Native	No
Angiosperms	Orchidaceae	Encyclia	spiritusanctensis	L.C.Menezes	NE	CR	Arantes, F.M. 296	RB	830831	Herb	Rupicolous	f|g	ES	Ma	Encyclia spiritusanctensis L.C.Menezes	Encyclia spiritusanctensis	Native	Yes
Angiosperms	Orchidaceae	Epidendrum	robustum	Cogn.	VU	VU	Fontana, A.P. 2340	RB	562159	Herb	Rupicolous	g	ES|MG|RJ	Ma	Epidendrum robustum Cogn.	Epidendrum robustum	Native	Yes
Angiosperms	Asteraceae	Erechtites	hieracifolius	(L.) Raf. ex DC.	NE	NE	Arantes, F.M. 241	RB	826708	Herb	Terrestrial	n|m|b|j|o	AC|AM|AP|BA|CE|DF|ES|GO|MG|MS|MT|PA|PB|PE|PR|RJ|RN|RO|RR|RS|SC|SE|SP|TO	Am|Ca|Ce|Ma|Pm|Pa	Erechtites hieracifolius (L.) Raf. ex DC.	Erechtites hieracifolius	Native	Yes
Angiosperms	Asteraceae	Eremanthus	erythropappus	(DC.) MacLeish	NE	NE	Cordeiro, J. 6207	MBM	422837	Tree	Terrestrial	i|h|b|q|d|g	DF|ES|GO|MG|RJ|SP	Ce|Ma	Eremanthus erythropappus (DC.) MacLeish	Eremanthus erythropappus	Native	No
Angiosperms	Bignoniaceae	Fridericia	subincana	(Mart.) L.G.Lohmann	NE	NE	Forzza, R.C. 7732	RB	856230	Climbing	Terrestrial	f|g	BA|ES|RJ|SP	Ma	Fridericia subincana (Mart.) L.G.Lohmann	Fridericia subincana	Native	No
Angiosperms	Bignoniaceae	Handroanthus	selachidentatus	(A.H.Gentry) S.Grose	NE	NE	Fontana, A.P. 2348	RB	562166	Tree	Terrestrial	l|g	BA|ES	Ca|Ma	Handroanthus selachidentatus (A.H.Gentry) S.Grose	Handroanthus selachidentatus	Native	No
Angiosperms	Melastomataceae	Huberia	espiritosantensis	Baumgratz	VU	NE	Arantes, F.M. 495	VIES		Tree	Terrestrial		ES	Ma	Huberia espiritosantensis Baumgratz	Huberia espiritosantensis	Native	No
Angiosperms	Convolvulaceae	Ipomoea	quamoclit	L.	NE	NE	Arantes, F.M. 134	RB	826760	Climbing	Terrestrial	a|i|h|b|d|j|o	AC|AL|AM|BA|CE|DF|ES|GO|MA|MG|MS|MT|PA|PB|PE|PI|PR|RJ|RN|RO|RS|SC|SE|SP|TO	Am|Ca|Ce|Ma|Pm	Ipomoea quamoclit L.	Ipomoea quamoclit	Native	No
Angiosperms	Calophyllaceae	Kielmeyera	rupestris	Duarte	CR	CR	Arantes, F.M. 263	RB	826871	Tree	Rupicolous|Terrestrial	g	ES	Ma	Kielmeyera rupestris Duarte	Kielmeyera rupestris	Native	No
Angiosperms	Asteraceae	Lepidaploa	muricata	(DC.) H.Rob.	NE	DD	Arantes, F.M. 288	RB	826885	Shrub	Terrestrial	b	MG|RJ|SP	Ce	Lepidaploa muricata (DC.) H.Rob.	Lepidaploa muricata	Native	No
Angiosperms	Cactaceae	Lepismium	cruciforme	(Vell.) Miq.	NE	NE	Arantes, F.M. 112	RB	826747	Herb, Succulent	Epiphyte|Rupicolous	q|d|f|e|j|g	BA|ES|MG|MS|PE|PR|RJ|RS|SC|SP	Ma|Pm	Lepismium cruciforme (Vell.) Miq.	Lepismium cruciforme	Native	Yes
Angiosperms	Verbenaceae	Lippia	origanoides	Kunth	NE	NE	Arantes, F.M. 113	RB	826703	Shrub	Terrestrial	a|k|m|h|l|b|q|s|d|f|j|o|g	AL|AM|BA|CE|DF|ES|GO|MA|MG|MS|MT|PA|PB|PE|PI|PR|RJ|RN|RR|SE|SP|TO	Am|Ca|Ce|Ma|Pa	Lippia origanoides Kunth	Lippia origanoides	Native	No
Angiosperms	Apocynaceae	Mandevilla	fistulosa	M.F.Sales et al.	NE	NT	Arantes, F.M. 152	RB	826775	Shrub	Rupicolous	g	BA|ES	Ca|Ma	Mandevilla fistulosa M.F.Sales et al.	Mandevilla fistulosa	Native	No
Angiosperms	Apocynaceae	Mandevilla	grazielae	M.F.Sales et al.	NE	NT	Arantes, F.M. 255	RB	826869	Shrub	Rupicolous	g	ES|MG	Ma	Mandevilla grazielae M.F.Sales et al.	Mandevilla grazielae	Native	No
Angiosperms	Apocynaceae	Mandevilla	obovata	J.F.Morales, A.P.Fontana & Fraga	NE	NE	Arantes, F.M. 256	RB	826711	Shrub	Rupicolous	g	ES	Ma	Mandevilla obovata J.F.Morales, A.P.Fontana & Fraga	Mandevilla obovata	Native	Yes
Angiosperms	Poaceae	Melinis	minutiflora	P.Beauv.	NE	NE	Arantes, F.M. 344	RB	830841	Herb	Terrestrial	a|i|h|b|f|j|o|g	AC|AL|AM|AP|BA|CE|DF|ES|GO|MA|MG|MS|MT|PA|PB|PE|PI|PR|RJ|RN|RO|RR|RS|SC|SE|SP|TO	Am|Ca|Ce|Ma|Pm|Pa	Melinis minutiflora P.Beauv.	Melinis minutiflora	Naturalized	No
Angiosperms	Poaceae	Melinis	repens	(Willd.) Zizka	NE	NE	Arantes, F.M. 253	RB	826867	Herb	Terrestrial	a|k|i|m|h|b|j|g	AL|BA|CE|DF|ES|GO|MG|MS|MT|PA|PB|PE|PI|PR|RJ|RN|RS|SC|SE|SP	Am|Ca|Ce|Ma|Pm|Pa	Melinis repens (Willd.) Zizka	Melinis repens	Naturalized	No
Angiosperms	Melastomataceae	Merianthera	burlemarxii	Wurdack	EN	EN	Arantes, F.M. 247	RB	826863	Shrub	Terrestrial	g	ES	Ma	Merianthera burlemarxii Wurdack	Merianthera burlemarxii	Native	Yes
Angiosperms	Melastomataceae	Merianthera	pulchra	Kuhlm.	VU	VU	Arantes, F.M. 211	RB	826688	Shrub, Tree	Rupicolous|Terrestrial	i|g	BA|ES|MG	Ma	Merianthera pulchra Kuhlm.	Merianthera pulchra	Native	Yes
Monilophytes	Pteridaceae	Mineirella	geraniifolia	(Weath.) R.M.Tryon & A.F.Tryon	NE	NE	Arantes, F.M. 197	RB	826836	Herb	Rupicolous	h|b|g	BA|ES|MG|MS|MT|RO	Ce|Ma|Pa	Cheilanthes geraniifolia (Weath.) R.M.Tryon & A.F.Tryon	Cheilanthes geraniifolia	Native	Yes
Monilophytes	Pteridaceae	Mineirella	goyazensis	(Taub.) Domin	NE	NE	Arantes, F.M. 167	RB	826789	Herb	Rupicolous	h|b|g	BA|ES|GO|MG|MS|MT|PR|SP	Ce|Ma|Pa	Cheilanthes goyazensis (Taub.) Domin	Cheilanthes goyazensis	Native	Yes
Angiosperms	Bromeliaceae	Orthophytum	foliosum	L.B.Sm.	NE	NE	Arantes, F.M. 431	RB	833467	Herb	Rupicolous	g	ES|MG	Ma	Orthophytum foliosum L.B.Sm.	Orthophytum foliosum	Native	Yes
Angiosperms	Bromeliaceae	Orthophytum	zanonii	Leme	CR	CR	Arantes, F.M. 409	RB	833446	Herb	Rupicolous	g	ES	Ma	Orthophytum zanonii Leme	Orthophytum zanonii	Native	Yes
Angiosperms	Turneraceae	Oxossia	rubrobracteata	(Arbo) L.Rocha	NE	NE	Arantes, F.M. 478	VIES	422905	Shrub, Subshrub	Rupicolous	q|g	ES|MG	Ma	Oxossia rubrobracteata (Arbo) L.Rocha	Oxossia rubrobracteata	Native	Yes
Angiosperms	Apocynaceae	Oxypetalum	pilosum	Gardner	NE	NE	Forzza, R.C. 7731	RB	598339	Climbing	Terrestrial	i|h|f|g	BA|ES|MG|RJ|SP	Ca|Ma	Oxypetalum pilosum Gardner	Oxypetalum pilosum	Native	No
Angiosperms	Orchidaceae	Pabstiella	muricatifolia	Fraga & L.Kollmann	NE	EN	Kollmann, L. 10047	MBML	40183	Herb	Epiphyte|Rupicolous	d|g	ES	Ma	Pabstiella muricatifolia Fraga & L.Kollmann	Pabstiella muricatifolia	Native	Yes
Angiosperms	Gesneriaceae	Paliavana	prasinata	(Ker Gawl.) Benth.	NE	NE	Arantes, F.M. 130	RB	826758	Shrub	Rupicolous	f|g	ES|MG|RJ	Ma	Paliavana prasinata (Ker Gawl.) Benth.	Paliavana prasinata	Native	No
Angiosperms	Piperaceae	Peperomia	incana	(Haw.) Hook.	NE	EN	Fontana, A.P. 2349	RB	562167	Herb	Epiphyte|Rupicolous	f|g	BA|ES|MG|RJ	Ma	Peperomia incana (Haw.) Hook.	Peperomia incana	Native	No
Angiosperms	Araceae	Philodendron	edmundoi	G.M.Barroso	NE	NE	Arantes, F.M. 310	RB	830836	Herb	Hemiepiphyte|Rupicolous	i|f|g	BA|ES|MG|RJ	Ma	Philodendron edmundoi G.M.Barroso	Philodendron edmundoi	Native	Yes
Angiosperms	Bromeliaceae	Pitcairnia	barbatostigma	Leme & A.P.Fontana	NE	VU	Fontana, A.P. 2339	RB	557709	Herb	Rupicolous	g	ES|MG	Ma	Pitcairnia barbatostigma Leme & A.P.Fontana	Pitcairnia barbatostigma	Native	Yes
Angiosperms	Bromeliaceae	Pitcairnia	decidua	L.B.Sm.	EN	NE	Arantes, F.M. 271	RB	826719	Herb	Rupicolous	i|g	ES|MG|RJ	Ce|Ma	Pitcairnia decidua L.B.Sm.	Pitcairnia decidua	Native	No
Angiosperms	Melastomataceae	Pleroma	cucullatum	F.S.Mey., Fraga & R.Goldenb.	NE	CR	Arantes, F.M. 254	RB	826868	Shrub	Rupicolous	g	ES	Ma	Pleroma cucullatum F.S.Mey., Fraga & R.Goldenb.	Pleroma cucullatum	Native	Yes
Angiosperms	Melastomataceae	Pleroma	fontanae	F.S.Mey., L.Kollmann & R.Goldenb.	NE	CR	Arantes, F.M. 221	RB	826854	Shrub	Rupicolous	g	ES	Ma	Pleroma fontanae F.S.Mey., L.Kollmann & R.Goldenb.	Pleroma fontanae	Native	Yes
Angiosperms	Melastomataceae	Pleroma	marinanum	P.J.F. Guim. & Fraga	NE	NE	Arantes, F.M. 265	RB	826873	Shrub	Rupicolous	g	ES	Ma	Pleroma marinanum P.J.F. Guim. & Fraga	Pleroma marinanum	Native	Yes
Angiosperms	Melastomataceae	Pleroma	penduliflorum	Fraga & P.J.F.Guim.	NE	NE	Brotto, M.L. 3500	MBM	422887	Shrub	Rupicolous	g	ES	Ma	Pleroma penduliflorum Fraga & P.J.F.Guim.	Pleroma penduliflorum	Native	Yes
Angiosperms	Melastomataceae	Pleroma	sp.nov.		NE	NE	Arantes, F.M. 104	RB	826744	Shrub	Rupicolous	g	ES	Ma	Pleroma sp.nov.	Pleroma sp.nov.	Native	Yes
Angiosperms	Melastomataceae	Pleroma	vimineum	(D. Don) D. Don	NE	NE	Arantes, F.M. 117	RB	830820	Subtree	Rupicolous | Terrestrial	f|g	RJ	Ma	Pleroma vimineum (D. Don) D. Don	Pleroma vimineum	Native	No
Angiosperms	Polygalaceae	Polygala	glochidata	Kunth	NE	NE	Arantes, F.M. 291	RB	826731	Herb, Subshrub	Terrestrial	i|m|h|g	AL|AM|BA|CE|ES|GO|MA|MG|MT|PB|PE|PI|PR|RJ|RN|RR|SE|SP|TO	Am|Ca|Ce	Polygala glochidata Kunth	Polygala glochidata	Native	No
Angiosperms	Asteraceae	Porophyllum	ruderale	(Jacq.) Cass.	NE	NE	Arantes, F.M. 331	RB	830801	Herb	Terrestrial	a	AC|AL|AM|AP|BA|CE|DF|ES|GO|MA|MG|MS|MT|PA|PB|PE|PR|RJ|RN|RO|RR|RS|SC|SE|SP|TO	Am|Ca|Ce|Ma|Pm|Pa	Porophyllum ruderale (Jacq.) Cass.	Porophyllum ruderale	Native	No
Angiosperms	Portulacaceae	Portulaca	giuliettiae	T.A.S. Vieira & A.A.O.P. Coelho	NE	NE	Arantes, F.M. 252	RB	826866	Herb	Rupicolous|Terrestrial	a|b|g|h|j|k	BA PB|PE|ES|RJ	Ca | Ce | Ma	Portulaca giuliettiae T.Vieira & A.A.Coelho	Portulaca giuliettiae	Native	No
Angiosperms	Orchidaceae	Prescottia	plantaginifolia	Lindl. ex Hook.	NE	NE	Fontana, A.P. 2351	RB	562169	Herb	Rupicolous|Terrestrial	a|i|m|g	BA|ES|GO|MG|PB|PE|PR|RJ|SP	Ce|Ma	Prescottia plantaginifolia Lindl. ex Hook.	Prescottia plantaginifolia	Native	No
Angiosperms	Malvaceae	Pseudobombax	petropolitanum	A.Robyns	EN	NE	Arantes, F.M. 198	RB	826666	Shrub, Tree	Rupicolous	a|i|g	ES|RJ	Ma	Pseudobombax petropolitanum A.Robyns	Pseudobombax petropolitanum	Native	No
Angiosperms	Orchidaceae	Pseudolaelia	dutrae	Ruschi	VU	NE	Arantes, F.M. 428	RB	833464	Herb	Epiphyte|Rupicolous	g	ES|MG	Ma	Pseudolaelia dutrae Ruschi	Pseudolaelia dutrae	Native	Yes
Angiosperms	Orchidaceae	Pseudolaelia	vellozicola	(Hoehne) Porto & Brade	NE	NE	Arantes, F.M. 420	RB	833456	Herb	Epiphyte|Rupicolous	h|g	BA|ES|MG|RJ	Ce|Ma	Pseudolaelia vellozicola (Hoehne) Porto & Brade	Pseudolaelia vellozicola	Native	No
Licophytes	Selaginellaceae	Selaginella	convoluta	(Arn.) Spring	NE	NE	Arantes, F.M. 315	RB	830825	Herb	Rupicolous|Terrestrial	k|h|l|g	AL|BA|CE|ES|GO|MG|MS|MT|PB|PE|PI|PR|RJ|RN|SE|SP	Ca|Ce|Ma	Selaginella convoluta (Arn.) Spring	Selaginella convoluta	Native	No
Licophytes	Selaginellaceae	Selaginella	jungermannioides	(Gaudich.) Spring	NE	NE	Moura, L.C. 46	BHCB	179768	Herb	Terrestrial	f|g	ES|MG|RJ	Ma	Selaginella jungermannioides (Gaudich.) Spring	Selaginella jungermannioides	Native	No
Licophytes	Selaginellaceae	Selaginella	sellowii	Hieron.	NE	NE	Arantes, F.M. 156	RB	826779	Herb	Rupicolous|Terrestrial	k|d|f|g	BA|ES|GO|MG|MS|MT|PE|PR|RJ|RS|SC|SP	Ca|Ce|Ma	Selaginella sellowii Hieron.	Selaginella sellowii	Native	No
Angiosperms	Fabaceae	Senna	cana	(Nees & Mart.) H.S.Irwin & Barneby	NE	NE	Brotto, M.L. 3488	MBM	422875	Shrub	Rupicolous	a|k|h|b|d|g	AL|BA|DF|ES|GO|MA|MG|MT|PA|PB|PE|PI|RJ|SE|SP|TO	Am|Ca|Ce|Ma	Senna cana (Nees & Mart.) H.S.Irwin & Barneby	Senna cana	Native	No
Angiosperms	Gesneriaceae	Sinningia	aghensis	Chautems	NE	VU	Arantes, F.M. 122	RB	826753	Herb	Rupicolous	g	ES|MG	Ma	Sinningia aghensis Chautems	Sinningia aghensis	Native	No
Angiosperms	Gesneriaceae	Sinningia	brasiliensis	(Regel & E.Schmidt) Wiehler & Chautems	NE	NE	Arantes, F.M. 340	RB	830840	Herb	Rupicolous	f, g	BA|ES|MG|RJ|SP	Ca, Ma	Sinningia brasiliensis (Regel & E.Schmidt) Wiehler & Chautems	Sinningia brasiliensis	Native	No
Angiosperms	Verbenaceae	Stachytarpheta	gesnerioides	Cham.	NE	EN	Arantes, F.M. 107	RB	826746	Shrub	Terrestrial	m|h|b	BA|DF|GO|MG|MT|SP|TO	Ce	Stachytarpheta gesnerioides Cham.	Stachytarpheta gesnerioides	Native	No
Angiosperms	Malpighiaceae	Stigmaphyllon	crenatum	C.E.Anderson	EN	EN	Arantes, F.M. 264	RB	826872	Shrub, Climbing, Subshrub	Rupicolous|Terrestrial	h|g	ES|MG	Ma	Stigmaphyllon crenatum C.E.Anderson	Stigmaphyllon crenatum	Native	Yes
Angiosperms	Bromeliaceae	Stigmatodon	apparicianus	(E. Pereira & Reitz) Leme, G.K.Br. & Barfuss	NE	EN	Arantes, F.M. 108	RB	826650	Herb	Rupicolous	g	ES	Ma	Stigmatodon apparicianus (E. Pereira & Reitz) Leme, G.K.Br. & Barfuss	Stigmatodon apparicianus	Native	Yes
Angiosperms	Bromeliaceae	Stigmatodon	vellozicolus	(Leme & J.A.Siqueira) D.R.Couto &A.F.Costa	NE	NE	Arantes, F.M. 244	RB	826860	Herb	Epiphyte	g	ES|MG	Ma	Stigmatodon vellozicolus(Leme & J.A.Siqueira) D.R.Couto & A.F.Costa	Stigmatodon vellozicolus	Native	Yes
Angiosperms	Euphorbiaceae	Stillingia	dichotoma	M�ll.Arg.	NE	NE	Arantes, F.M. 505	VIES	422904	Shrub, Subshrub	Rupicolous|Terrestrial	h|f|g	RJ	Ma	Stillingia dichotoma M�ll.Arg.	Stillingia dichotoma	Native	No
Angiosperms	Fabaceae	Stylosanthes	guianensis	(Aubl.) Sw.	VU	NE	Brotto, M.L. 3493	MBM	422880	Subshrub	Terrestrial	a|h|b|c|d	AL|AM|AP|BA|CE|DF|ES|GO|MA|MG|MS|MT|PA|PB|PE|PI|PR|RJ|RN|RO|RR|RS|SC|SE|SP|TO	Am|Ca|Ce|Ma|Pm|Pa	Stylosanthes guianensis (Aubl.) Sw.	Stylosanthes guianensis	Native	No
Angiosperms	Arecaceae	Syagrus	ruschiana	(Bondar) Glassman	NE	VU	Arantes, F.M. 324	RB	830830	Palmeira	Rupicolous|Terrestrial	g	BA|ES|MG	Ma	Syagrus ruschiana (Bondar) Glassman	Syagrus ruschiana	Native	Yes
Angiosperms	Bignoniaceae	Tabebuia	reticulata	A.H.Gentry	NE	NE	Arantes, F.M. 168	RB	826790	Tree	Terrestrial	g	MG	Ma	Tabebuia reticulata A.H.Gentry	Tabebuia reticulata	Native	No
Angiosperms	Bromeliaceae	Tillandsia	stricta	Sol.	NE	NE	Arantes, F.M. 314	RB	830824	Herb	Epiphyte|Rupicolous	a|h|b|q|c|d|e|u|j|g	AL|BA|ES|MG|PE|PR|RJ|RS|SC|SP	Ca|Ce|Ma|Pm	Tillandsia stricta Sol.	Tillandsia stricta	Native	No
Angiosperms	Cyperaceae	Trilepis	lhotzkiana	Nees ex Arn.	NE	NE	Arantes, F.M. 251	RB	826865	Herb	Rupicolous	i|h|o|g	AM|BA|ES|MG|PE|RJ|RR|SP	Am|Ca|Ce|Ma	Trilepis lhotzkiana Nees ex Arn.	Trilepis lhotzkiana	Native	No
Angiosperms	Velloziaceae	Vellozia	candida	J.C.Mikan	NE	NE	Arantes, F.M. 203	RB	826840	Dracenoid, Herb	Rupicolous|Terrestrial	i|g	BA|ES|MG|RJ	Ca|Ma	Vellozia candida J.C.Mikan	Vellozia candida	Native	Yes
Angiosperms	Velloziaceae	Vellozia	plicata	Mart.	NE	NE	Arantes, F.M. 245	RB	826861	Dracenoid, Subshrub	Rupicolous|Terrestrial	k|i|h|g	BA|ES|MG|PB|PE|PI|RJ	Ca|Ce|Ma	Vellozia plicata Mart.	Vellozia plicata	Native	No
Angiosperms	Malvaceae	Waltheria	indica	L.	NE	NE	Arantes, F.M. 301	RB	830787	Herb, Subshrub	Terrestrial	a|k|i|m|h|b|q|c|d|f|j|g	AC|AL|AM|AP|BA|CE|DF|ES|GO|MA|MG|MS|MT|PA|PB|PE|PI|PR|RJ|RN|RO|RR|RS|SC|SE|SP|TO	Am|Ca|Ce|Ma|Pm|Pa	Waltheria indica L.	Waltheria indica	Native	No
Angiosperms	Asteraceae	Wunderlichia	azulensis	Maguire & G.M.Barroso	VU	NE	Arantes, F.M. 274	RB	826878	Shrub, Tree	Rupicolous	g	BA|ES|MG|RJ	Ma	Wunderlichia azulensis Maguire & G.M.Barroso	Wunderlichia azulensis	Native	Yes
